# Supplementary material for: Insular Organization of Gene Space in Grass Genomes
Source: PLoS One. 2013 Jan 11;8(1):e54101. doi: 10.1371/journal.pone.0054101 (PMC3543359; doi:10.1371/journal.pone.0054101)
Supplement: Table S1 — Locations of genes in nine Ae. tauschii contigs, the distances between neighboring genes, and homology of intergenic regions to LTR retrotransposons. (XLSX) [file pone.0054101.s001.xlsx]

## Sheet: Sheet1
Table S1. Locations of genes in nine Ae. tauschii contigs, the distances between neighboring genes and homology of intergenic regions to LTR retrotransposons
Ae. tauschii contig	Gene number1	Gene ID1	BAC ID2	Scaffold ID	Start gene (bp)	End gene (bp)	Intergenic distance (kb)3	Homology to LTR retrotransposons
ctg13936	1	HB017H11.1	HB017H11	32	50769	53385	5	no
	2	HB017H11.2	HB017H11	32	64574	58851	112.314	yes
	3*	HI132L8.1	HI132L8	89	68637	66989	302.921	yes
	4	HD052B14.1	HD052B14	67	37931	40440	22.9505	no
	5*	HD052B14.2	HD052B14	67	64886	63296	142.702	yes
	6*	HB027B4.1	HB027B4	78	84748	83741	221.078	yes
	7	HD030B2.1	HD030B2	35	8270	7434
ctg13938	1a	HB112C5.1	HB112C5	90	17285	17614	83.2395	yes
	2	HB112C5.2	HB112C5	90	113367	100175	336.649	yes
	3	HI084B17.1	HI084B17	86	11009	9500	228.673	yes
	4	HB045O18.1	HB045O18	14	4079	15225	67.054	yes
	5	HB045O18.2	HB045O18	11	3364	618	0.643	no
	6	HB045O18.3	HB045O18	11	10484	4516	249.694	yes
	7	BB057G21.1	BB057G21	41	13247	15892	57.449	yes
	8c	HD080J4.1	HD080J4	37	70947	70490	19.71	yes
	11	HD080J4.2	HD080J4	37	93345	91222
ctg3466	1	HI076D21.1	HI076D21	76&73	7231-7844	1-1091	232.452	yes
	2	RI118L1.1	RI118L1	85	40607	39112	3.2975	no
	3	RI118L1.2	RI118L1	85	52012	44102	19.24	yes
	4	RI118L1.3	RI118L1	85	78429	70819	3.884	no
	5	RI118L1.4	RI118L1	85	84841	82219	5	no
	8	RI118L1.5	RI118L1	85	90889	89597	106.656	yes
	9	RI014K19.1	RI014K19	65	12336	8939	105.901	yes
	11	HD076L8.1	HB033C16	71	13	2528	1	no
	12	HD076L8.2	HB033C16	71	8169	3724	76.286	yes
	14	HB033C16.1	HB033C16	70	12871	9887	6	no
	15	HB033C16.2	HB033C16	70	20152	18748
ctg6274	1	RI035H17.1	RI035H17	25	11057	8541	112.97	yes
	2	RI035H17.2	RI035H17	29	6031	7575	31.2235	yes
	3*	HI097B3.1	HI097B3	53	25719	27728	2	no
	4	HI097B3.2	HI097B3	53	36936	40559	119.662	yes
	5a*	HI058K9.1	HI058K9	74	39430	40559	32.8815	no
	5b*	HI058K9.2	HI058K9	70	15858	14750	3	no
	5c*	HI058K9.3	HI058K9	70	18470	19373	4	no
	6a*	HI058K9.4	HI058K9	70	23359	25003	3	no
	6b*	HI058K9.5	HI058K9	70	27542	29149	26.548	yes
	7*	HI058K9.6	HI058K9	72	8132	4835	42.4055	no
	8*	HI058K9.7	HI058K9	73	16953	18845	60.963	yes
	9*	HD033E21.1	HD033E21	92	46425	48607	58.842	yes
	10	RI064I24.1	RI064I24	87	6516	4382	2.719	no
	11	RI064I24.2	RI064I24	87	14331	9903	4.017	no
	12	RI064I24.3	RI064I24	87	19988	18450	1	no
	13*	RI064I24.4	RI064I24	87	24420	20544	25	no
	14*	RI064I24.5	RI064I24	87	50376	49390
ctg4985	1	HI138K16.1	HI138K16	39	7887	7250	159.971	yes
	2	HD065I16.1	HD065I16	64	24818	26239	122.599	yes
	3*	RI142G2.1	RI142G2	33	2118	5499	3	no
	4*	RI142G2.2	RI142G2	33	8239	12297	1.1255	no
	5*	RI142G2.3	RI142G2	33	15281	13590	65.2175	yes
	6	HI001N5.1	HI001N5	30	23777	25651	1.5215	no
	7	HI001N5.2	HI001N5	30	32240	27157	225.327	yes
	8	HD056A13.1	HD056A13	9	20877	31139	899.808	yes
	10	HI137N13.1	HI137N13	11	52274	56397	324.846	yes
	11c	HB103G7.1	HB103G7	65	18321	24507	24.696	yes
	13	HB103G7.2	HB103G7	59	3744	4166	23.2935	no
	14*	HB103G7.3	HB103G7	61	6371	7362
ctg5622	1	RI021B13.1	RI021B13	71	178443	183297	4	no
	2	RI021B13.2	RI021B13	71	187199	195430	4.169	no
	3	RI030P8.1	RI030P8	77	2515	3946	287.322	yes
	4	HD129P9.1	HD129P9	74	108718	106794	0.9005	no
	5	HD129P9.2	HD129P9	74	110123	109848	0.8565	no
	6	HD129P9.3	HD129P9	74	112879	110867	148.133	yes
	7	HD004O3.1	HD004O3	54	88291	92012	150.863	yes
	9	HB017F12.1	HB017F12	94	9968	12521	3.67	no
	10	HB017F12.2	HB017F12	94	16369	16476	0.704	no
	11	HB017F12.3	HB017F12	94	22091	17606	0	no
	12	HB017F12.4	HB017F12	94	22550	26334	0.7125	no
	13	HB017F12.5	HB017F12	94	28109	27318	106.956	yes
	14	RI076G71.1	RI076G71	76	41146	37848	3.644	no
	15	RI076G71.2	RI076G71	76	48602	45188	91.7585	yes
	16*	HD019J12.1	HD019J12	82	60	9129	1.953	no
	17	HD019J12.2	HD019J12	82	11624	12649	97.5375	yes
	18	HD026N16.1	HD026N16	7	46328	48228
ctg5080	1*	HB070I12.1	HB070I12	28	92194	96455	389.601	yes
	2*	RI003L21.1	RI003L21	26	65740	70276	6.753	no
	3	RI003L21.2	RI003L21	26	76919	80877	151.263	yes
	6*	HB031G10.3	HB031G10	24	13295	14811	6.01	no
	7	HB031G10.2	HB031G10	24	21238	20774	29.372	yes
	8	HB031G10.1	HB031G10	24	53506	50714	292.094	yes
	11	HI099J8.1	HI099J8	79	70689	71708	17	no
	12	HI099J8.2	HI099J8	79	90423	88570
ctg5748	1	HD045M13.1	HD045M13	60	41349	43418	1	no
	2	HD045M13.2	HD045M13	60	45766	44877	126.401	yes
	4	RI039L5.1	RI039L5	24	61622	59314
ctg14250	1*	HB069I1.1	HB069I1	82	50700	51857	114.057	yes
	2	HI100N12.1	HI100N12	51	85489	92218	2	yes
	3*	HI100N12.2	HI100N12	51	95966	94067	14.4945	no
	4a	HI100N12.3	HI100N12	51	111569	110457	49.4195	yes
	5*	HI097F18.1	HI097F18	13	51574	53623	112.415	yes
	4b*	HB079H7.1	HB079H7	64	21438	22559
1 Gene number as published in [24]
2 For genes that were present on overlapping BAC clones, the location was taken from the BAC that contained neighboring genes on the same scaffold
3 5' end of gene is not present on BAC
4 Intergenic distances in bold are between genes that are located on the same scaffold
Genes indicated with a * have been translocated in there current locations in the Ae. tauschii genome and are not colinear with homologous genes in rice, B. distachyon, and sorghum
