# Supplementary material for: Insular Organization of Gene Space in Grass Genomes
Source: PLoS One. 2013 Jan 11;8(1):e54101. doi: 10.1371/journal.pone.0054101 (PMC3543359; doi:10.1371/journal.pone.0054101)
Supplement: Table S2 — Locations of genes in the rice regions orthologous to the Ae. tauschii contigs, the distances between neighboring rice genes, and homology of the intergenic regions to LTR retrotransposons. (XLSX) [file pone.0054101.s002.xlsx]

## Sheet: Sheet1
Table S2. Location of genes in the rice regions orthologous to nine Ae. tauschii contigs, the distances between neighboring rice genes, and homology of the intergenic regions to LTR retrotransposons
Orthologous Ae. tauschii contig	Gene number1	Gene ID	Start gene (bp)	End gene (bp)	Intergenic distance (kb)	Homology to LTR retrotransposons
ctg13936	1	LOC_Os03g10110	5115237	5118704	0	no
	2	LOC_Os03g10120	5117176	5123621	9.6	yes
	4	LOC_Os03g10140	5133270	5136508	13.5	no
	7	LOC_Os03g10150	5149968	5151040
ctg13938	1a	LOC_Os03g22110	12667932	12668318	4.862	no
	2	LOC_Os03g22120	12673180	12679375	8.981	yes
	3	LOC_Os03g22140	12688356	12690309	3.655	no
	4	LOC_Os03g22160	12693964	12705175	9.414	no
	5	LOC_Os03g22180	12714589	12717094	0.581	no
	6	LOC_Os03g22190	12717675	12724973	2.993	no
	7	LOC_Os03g22200	12727966	12730188	7.674	no
	8a	LOC_Os03g22210	12737862	12739270	13.031	yes
	8b	LOC_Os03g22230	12752301	12753385	11.794	no
	11	LOC_Os03g22270	12765179	12767598
ctg3466	1	LOC_Os03g08850	4583344	4585850	8.792	no
	2	LOC_Os03g08840	4572150	4574552	4.501	no
	3	LOC_Os03g08830	4560063	4567649	1.912	no
	4	LOC_Os03g08820	4549866	4558151	2.679	no
	5	LOC_Os03g08810	4544308	4547187	0.66	no
	6a	LOC_Os03g08800	4542319	4543648	0.21	no
	8	LOC_Os03g08790	4540353	4542109	4.726	no
	9	LOC_Os03g08770	4531888	4535627	7.108	no
	11	LOC_Os03g08754	4518407	4524780	0.87	no
	12	LOC_Os03g08740	4512400	4517537	12.525	no
	14	LOC_Os03g08730	4495731	4499875	2.609	no
	15	LOC_Os03g08720	4491086	4493122
ctg6274	1	LOC_Os04g20230	11280545	11284981	15.1	yes
	2	LOC_Os04g20260	11300107	11301738	5.2	no
	4	LOC_Os04g20270	11306929	11319334
	10	LOC_Os07g49530	29662370	29665322	0.9	no
	11	LOC_Os07g49520	29655868	29661517	0.5	no
	12	LOC_Os07g49510	29652146	29655388
ctg4985	1	LOC_Os07g02200	698844	699831	2.2	no
	2	LOC_Os07g02210	702009	704502	37.4	no
	6	LOC_Os07g02280	741931	744049	4.5	no
	7	LOC_Os07g02290	748571	752128	0.5	no
	8	LOC_Os07g02300	752654	762372	34.2	yes
	9	LOC_Os07g02340	796572	797722	0.8	no
	10	LOC_Os07g02350	798478	804187	32.9	no
	11c	LOC_Os07g02440	837070	840354	0.5	no
	12	LOC_Os07g02450	840866	843699	4.3	no
	13	LOC_Os07g02460	847966	848761
ctg5622	1	LOC_Os04g44700	26290131	26296095	2.893	no
	2	LOC_Os04g44710	26298988	26309459	9.639	no
	3	LOC_Os04g44740	26319098	26322713	0	no
	4	LOC_Os04g44750	26320212	26323739	1.196	no
	5	LOC_Os04g44760	26324935	26325693	0.53	no
	6	LOC_Os04g44770	26326223	26330281	2.038	no
	7	LOC_Os04g44780	26332319	26336928	0.921	no
	10	LOC_Os04g44790	26337849	26338413	0.718	no
	11	LOC_Os04g44800	26339131	26343252	0.1	no
	12	LOC_Os04g44810	26343352	26346583	0.825	no
	13	LOC_Os04g44820	26347408	26350359	4.972	no
	14	LOC_Os04g44830	26355331	26357839	0.26	no
	15	LOC_Os04g44840	26358099	26361799	6.048	no
	17	LOC_Os04g44850	26367847	26369764	3.919	no
	18	LOC_Os04g44870	26373683	26376199
ctg5080	3	LOC_Os11g03484	1334134	1343997	1.7	no
	4	LOC_Os11g03470	1328411	1332416	0.4	no
	5	LOC_Os11g03460	1324460	1327969	0.4	no
	7	LOC_Os11g03450	1323620	1324078	5.9	no
	11	LOC_Os11g03440	1316227	1317706	8.5	no
	12	LOC_Os11g03430	1305317	1307724
ctg5748	3	LOC_Os02g08080	4265386	4268842	14.4	yes
	4	LOC_Os02g08070	4247469	4251022
ctg14250	2	LOC_Os01g06660	3135104	3139217	5.4	yes
	4a	LOC_Os01g06640	3128106	3129722
1 Gene number as in [24]
