# Supplementary material for: Insular Organization of Gene Space in Grass Genomes
Source: PLoS One. 2013 Jan 11;8(1):e54101. doi: 10.1371/journal.pone.0054101 (PMC3543359; doi:10.1371/journal.pone.0054101)
Supplement: Table S3 — Locations of genes in the B. distachyon regions orthologous to the Ae. tauschii contigs and the distances between neighboring B. distachyon genes. (XLSX) [file pone.0054101.s003.xlsx]

## Sheet: Sheet1
Table S3. Location of genes in the B. distachyon regions orthologous to nine Ae. tauschii contigs and the distances between neighboring B. distachyon genes.
Orthologous Ae. tauschii contig	Gene number1	Gene ID	Start gene (bp)	End gene (bp)	Intergenic distance (kb)
ctg13936	1	Bradi1g71350	69367824	69370733	0.1
	2	Bradi1g71340	69362138	69367707	11.5
	4	Bradi1g71330	69348198	69350674	11.1
	7	Bradi1g71320	69336122	69337115
ctg13938	1a	Bradi1g62980	62168868	62169356	3.5
	1b	Bradi1g62970	62164847	62165377	0.1
	2	Bradi1g62957	62157579	62164764	7.8
	3	Bradi1g62950	62147766	62149780	11.3
	4	Bradi1g62940	62121861	62136420	0.7
	5	Bradi1g62930	62118097	62121131	3.7
	6	Bradi1g62920	62108469	62114368	14.3
	7	Bradi1g62890	62090751	62094156	2.5
	8a	Bradi1g62880	62087370	62088247	3.3
	8c	Bradi1g62870	62083318	62084088	7.7
	11	Bradi1g62860	62072776	62075637
ctg3466	1	Bradi1g72070	69887207	69889858	7.2
	2	Bradi1g72080	69897058	69898852	2.9
	3	Bradi1g72086	69901735	69911063	2.9
	4	Bradi1g72092	69913929	69922927	3.3
	5	Bradi1g72100	69926208	69928842	0.8
	8	Bradi1g72110	69929619	69931237	1.9
	9	Bradi1g72120	69933177	69936508	4.6
	10a	Bradi1g72130	69941096	69944169	3.8
	10b	Bradi1g72140	69947941	69950552	1.9
	11	Bradi1g72150	69952452	69959186	0.8
	12	Bradi1g72160	69959945	69964617	7.5
	13	Bradi1g72170	69972095	69972793	3
	14	Bradi1g72180	69975816	69980733	17.7
	15	Bradi1g72200	69998392	69999817
ctg6274	1	Bradi5g05220	6830813	6835348
	10	Bradi1g16355	13329913	13332351
ctg4985	1	Bradi1g59120	58234574	58235974	2
	2	Bradi1g59110	58230452	58232577	9.4
	3	Bradi1g59100	58216706	58221053	13.4
	6	Bradi1g59070	58200473	58203293	4.3
	7	Bradi1g59060	58194419	58196125	54.6
	8	Bradi1g59030	58127470	58139808	5
	9	Bradi1g59020	58120083	58122434	0.3
	10	Bradi1g59010	58115319	58119791	4.3
	11c	Bradi1g58997	58108942	58111054
ctg5622	2	Bradi5g16462	19818923	19828687	2.8
	3	Bradi5g16470	19831459	19832765	0.4
	4	Bradi5g16480	19833213	19835692	1.6
	6	Bradi5g16490	19837324	19840797	29.6
	7	Bradi5g16497	19870358	19874225	2.1
	9	Bradi5g16510	19876318	19879115	2.1
	11	Bradi5g16520	19881198	19886345	0.1
	12	Bradi5g16530	19886405	19890394	0.2
	13	Bradi5g16540	19890582	19894355	3.6
	14	Bradi5g16550	19897915	19900853	0.3
	15	Bradi5g16557	19901114	19904942	2.1
	18	Bradi5g16570	19907007	19909529
ctg5080	3	Bradi4g43900	47475874	47479849	4
	4	Bradi4g43920	47483824	47487950	0.3
	5	Bradi4g43930	47488255	47492061	5.8
	11	Bradi4g43937	47497846	47498956	7.4
	12	Bradi4g43950	47506329	47508575
ctg5748	1	Bradi3g05740	4080004	4083982	0.5
	2	Bradi3g05730	4077634	4079496	5.9
	4	Bradi3g05720	4069051	4071726
ctg14250	2	Bradi2g03840	2714939	2718784	0.6
	4a	Bradi2g03830	2713049	2714389
1 Gene number as published in [24]
