# Supplementary material for: Insular Organization of Gene Space in Grass Genomes
Source: PLoS One. 2013 Jan 11;8(1):e54101. doi: 10.1371/journal.pone.0054101 (PMC3543359; doi:10.1371/journal.pone.0054101)
Supplement: Table S5 — Orthologous gene pairs and their intergenic distances in Ae. tauschii , rice, B. distachyon , sorghum, and maize. (XLSX) [file pone.0054101.s005.xlsx]

## Sheet: Sheet1
Supplementary Table 5: Orthologous gene pairs and their intergenic distances in Ae. tauschii, rice, B. distachyon, sorghum, and maize
Ae. tauschii contig	Gene numbers	Ae. tauschii gene pair	Intergenic distance (kb)	Orthologous O. sativa gene pair	Intergenic distance (kb)	Orthologous B. distachyon gene pair	Intergenic distance (kb)	Orthologous S. bicolor gene pair	Intergenic distance (kb)	Orthologous Z. mays gene pair	Intergenic distance (kb)
ctg13936	1 - 2	HB017H11.1 - HB017H11.2	5	LOC_Os03g10110 - LOC_Os03g10120	0	Bradi1g71350 - Bradi1g71340	0.1	Sb01g043980 - Sb01g043970	0.5	NSO - GRMZM2G153769	-
	2 - 4	HB017H11.2 - HD052B14.1	415	LOC_Os03g10120 - LOC_Os03g10140	9.6	Bradi1g71340 - Bradi1g71330	11.5	Sb01g043970 - Sb01g043960	9.3	GRMZM2G153769 - GRMZM2G171073	38
	4 - 7	HD052B14.1 - HD030B2.1	387	LOC_Os03g10140 - LOC_Os03g10150	13.5	Bradi1g71330 - Bradi1g71320	12.8	Sb01g043960 - Sb01g043950	10.5	GRMZM2G171073 - GRMZM2G121706	138.3
ctg13938	2 - 3	HB112C5.2 - HI084B17.1	336.649	LOC_Os03g22120 - LOC_Os03g22140	9	Bradi1g62957 - Bradi1g62950	7.8	Sb01g035890 - Sb01g035880	9.6	GRMZM2G311182 - GRMZM2G069618	131.6
	3 - 4	HI084B17.1 - HB045O18.1	228.673	LOC_Os03g22140 - LOC_Os03g22160	3.7	Bradi1g62950 - Bradi1g62940	11.3	Sb01g035880 - Sb01g035870	9.3	GRMZM2G069618 - GRMZM2G353147	49.9
	4 - 5	HB045O18.1 - HB045O18.2	67.054	LOC_Os03g22160 - LOC_Os03g22180	9.4	Bradi1g62940 - Bradi1g62930	0.7	Sb01g035870 - Sb01g035860	21	GRMZM2G353147 - NSO	-
	5 - 6	HB045O18.2 - HB045O18.3	0.643	LOC_Os03g22180 - LOC_Os03g22190	0.6	Bradi1g62930 - Bradi1g62920	3.7	Sb01g035860 - Sb01g035850	3.1	NSO - GRMZM2G013588	-
	6 -7	HB045O18.3 - BB057G21.1	249.694	LOC_Os03g22190 - LOC_Os03g22200	3	Bradi1g62920 - Bradi1g62890	14.3	Sb01g035850 - Sb01g035840	2.2	GRMZM2G013588 - GRMZM2G107597	143.7
ctg3466	1 - 2	HI076D21.1 - RI118L1.1	232.452	LOC_Os03g08850 - LOC_Os03g08840	8.8	Bradi1g72070 - Bradi1g72080	7.2	Sb01g044720 - Sb01g044730	10.8	GRMZM2G095786 - GRMZM2G095689	33.1
	2 - 3	RI118L1.1 - RI118L1.2	3.2975	LOC_Os03g08840 - LOC_Os03g08830	4.5	Bradi1g72080 - Bradi1g72086	2.9	Sb01g044730 - Sb01g044740	3	GRMZM2G095689 - GRMZM2G063603	19.6
	3 - 4	RI118L1.2 - RI118L1.3	19.24	LOC_Os03g08830 - LOC_Os03g08820	1.9	Bradi1g72086 - Bradi1g72092	2.9	Sb01g044740 - Sb01g044750	3.7	GRMZM2G106017 - GRMZM2G385605	138.5
	4 - 5	RI118L1.3 - RI118L1.4	3.884	LOC_Os03g08820 - LOC_Os03g08810	2.7	Bradi1g72092 - Bradi1g72100	3.3	Sb01g044750 - Sb01g044760	4.4	GRMZM2G385605 - AC177850.2_FG005	73.8
	8 - 9	RI118L1.5 - RI014K19.1	106.656	LOC_Os03g08790 - LOC_Os03g08770	4.7	Bradi1g72110 - Bradi1g72120	1.9	Sb01g044790 - Sb01g044800	5	GRMZM2G024099 - GRMZM2G023575	54
	9 - 11	RI014K19.1 - HD076L8.1	105.901	LOC_Os03g08770 - LOC_Os03g08754	7.1	Bradi1g72120 - Bradi1g72150	10.3	Sb01g044800 - Sb01g044810	8.9	GRMZM2G023575 - GRMZM2G059102	141.7
	11 - 12	HD076L8.1 - HD076L8.2	1	LOC_Os03g08754 - LOC_Os03g08740	0.9	Bradi1g72150 - Bradi1g72160	0.8	Sb01g044810 - Sb01g044820	0.7	GRMZM2G059102 - GRMZM2G358311	0.7
	12 - 14	HD076L8.2 - HB033C16.1	76.286	LOC_Os03g08740 - LOC_Os03g08730	12.5	Bradi1g72160 - Bradi1g72180	10.5	Sb01g044820 - Sb01g044830	15	GRMZM2G358311 - AC209626.2_FG013	73.8
ctg4985	1 - 2	HI138K16.1 - HD065I16.1	159.971	LOC_Os07g02200 - LOC_Os07g02210	2.2	Bradi1g59120 - Bradi1g59110	2	Sb02g000840 - Sb02g000830	5.1	NSO - GRMZM2G070432	-
	2 - 6	HD065I16.1 - HI001N5.1	192	LOC_Os07g02210 - LOC_Os07g02280	37.4	Bradi1g59110 - Bradi1g59070	22.9	Sb02g000830 - Sb02g000820	0.3	GRMZM2G070432 - NSO	-
	10 - 11c	HI137N13.1 - HB103G7.1	324.846	LOC_Os07g02350 - LOC_Os07g02440	32.9	Bradi1g59010 - Bradi1g58997	4.3	Sb02g001110 - Sb02g001140	27.9	GRMZM2G143602 - GRMZM2G048775	26.8
ctg5622	2 - 3	RI021B13.2 - RI030P8.1	4.169	LOC_Os04g44710 - LOC_Os04g44740	9.6	Bradi5g16462 - Bradi5g16470	2.8	Sb06g023330 - Sb06g023350	9	NSO - NSO	-
	3 - 4	RI030P8.1 - HD129P9.1	287.322	LOC_Os04g44740 - LOC_Os04g44750	0	Bradi5g16470 - Bradi5g16480	0.4	Sb06g023350 - Sb06g023360	0.6	NSO - GRMZM2G066820	-
	6 - 7	HD129P9.3 - HD004O3.1	148.133	LOC_Os04g44770 - LOC_Os04g44780	2	Bradi5g16490 - Bradi5g16497	29.6	Sb06g023370 - Sb06g023380	4.1	NSO - GRMZM2G078279	-
	11 - 12	HB017F12.3 - HB017F12.4	0	LOC_Os04g44800 - LOC_Os04g44810	0.1	Bradi5g16520 - Bradi5g16530	0.1	Sb06g023410 - Sb06g023420	0.3	GRMZM2G078440 - NSO	-
	12 - 13	HB017F12.4 - HB017F12.5	0.7125	LOC_Os04g44810 - LOC_Os04g44820	0.8	Bradi5g16530 - Bradi5g16540	0.2	Sb06g023420 - Sb06g023430	0.7	GRMZM2G040902 - GRMZM2G078526	0.3
	13 - 14	HB017F12.5 - RI076G71.1	106.956	LOC_Os04g44820 - LOC_Os04g44830	5	Bradi5g16540 - Bradi5g16550	3.6	Sb06g023430 - Sb06g023440	10.4	GRMZM2G078526 - GRMZM2G177937	49.6
	14 - 15	RI076G71.1 - RI076G71.2	3.644	LOC_Os04g44830 - LOC_Os04g44840	0.3	Bradi5g16550 - Bradi5g16557	0.3	Sb06g023440 - Sb06g023450	1.1	GRMZM2G177937 - GRMZM2G177923	0.2
ctg5080	11 - 12	HI099J8.1 - HI099J8.2	17	LOC_Os11g03440 - LOC_Os11g03430	8.5	Bradi4g43937 - Bradi4g43950	7.4	Sb08g001800 - Sb08g001810	11.1	AC197146.3_FG002 - AC197146.3_FG001	12.4
ctg14250	2 - 4a	HI100N12.1 - HI100N12.3	16	LOC_Os01g06660 - LOC_Os01g06640	5.4	Bradi2g03840 - Bradi2g03830	3.1	Sb03g005240 - Sb03g005250	1.2	GRMZM2G038821 - NSO	-
Chinese spring BAC clone	Gene numbers	Chinese spring gene pair	Intergenic distance	Orthologous O. sativa gene pair	Intergenic distance	Orthologous B. distachyon gene pair	Intergenic distance	Orthologous S. bicolor gene pair	Intergenic distance
TAACSPALLhA_0865I12	1- 2	0865I12.1 - 0865I2.2	5.1	LOC_Os03g02560 - LOC_Os03g02570	1.2	Bradi1g77410 - Bradi1g77400	0.9	Sb01g049490 - Sb01g049480	1.1	GRMZM2G044388 - GRMZM2G044247	0.3
TAACSPALLhA_0961H02	1 - 2	0961H02.1 - 0961H02.2	0.9	LOC_Os06g48600 - LOC_Os06g48590	0.2	Bradi1g34040 - Bradi1g34030	0.1	Sb10g028790 - Sb10g028780	0.5	GRMZM2G048672 - GRMZM2G048455	2.9
TAACSPALLhA_1433F11	1 - 2	1433F11.1 - 1433F11.2	23.8	LOC_Os03g60650 - LOC_Os03g60630	17.7	Bradi1g03690 - Bradi1g03710	13.9	Sb01g003190 - Sb01g003210	20.9	GRMZM2G144109 - GRMZM2G144172	17.4
TAACSPALLhA_1859E19	1 - 2	1859E19.1 - 1859E19.2	7.2	LOC_Os09g30400 - LOC_Os09g30390	0.5	Bradi4g33370 - Bradi4g33360	0.6	Sb02g027950 - Sb02g027940	0.9	GRMZM2G052671 - GRMZM2G353446	0.5
TAACSPALLhA_2280B19	1b - 1c	2280B19.1 - 2280B19.2	0.6	LOC_Os07g34050 - LOC_Os07g34040	1.5	Bradi1g25960 - Bradi1g25950	1	Sb02g035010 - Sb02g035020	1.4	GRMZM2G309048 - GRMZM2G010924	1.5
TAACSPALLhA_3045G05	1 - 2	3045G05.1 - 3045G05.2	10	LOC_Os05g41210 - LOC_Os05g41220	2.7	Bradi2g21460 - Bradi2g21420	167	Sb09g024040 - Sb09g024060	5.8	GRMZM2G117582 - NSO	-
TAACSPALLhA_0039P13	1 - 2	0039P13.1 - 0039P13.2	3.9	LOC_Os09g27820 - LOC_Os09g27830	3.9	Bradi4g31820 - Bradi4g31830	1.2	Sb02g026280 - Sb02g026300	20	GRMZM2G007249 - GRMZM2G389173	101.3
	3 - 4	0039P13.3 - 0039P13.4	6.5	LOC_Os09g27850 - LOC_Os09g27860	1.7	Bradi4g31840 - Bradi4g31850	1.3	Sb02g026310 - Sb02g026320	2.6	GRMZM2G134866 - GRMZM2G134761	2.3
1 NSO: No ortholog present in the syntenic region
2 Syntenic region in sorghum contains an inversion
