# Supplementary material for: Insular Organization of Gene Space in Grass Genomes
Source: PLoS One. 2013 Jan 11;8(1):e54101. doi: 10.1371/journal.pone.0054101 (PMC3543359; doi:10.1371/journal.pone.0054101)
Supplement: Table S6 — Orthologous gene pairs in Ae. tauschii and rice, their intergenic distances and homology of the intergenic sequences to known retrotransposons. (XLSX) [file pone.0054101.s006.xlsx]

## Sheet: Sheet1
Table S6: Orthologous gene pairs in Ae. tauschii and rice, their intergenic distances and homology of the intergenic sequences to known retrotransposons
Ae. tauschii contig	Gene numbers	Ae. tauschii gene pair	Intergenic distance (kb)	Homology to LTR retrotransposons	Orthologous O. sativa gene pair	Intergenic distance (kb)	Homology to LTR retrotransposons
13936	1 - 2	HB017H11.1 - HB017H11.2	5	no	LOC_Os03g10110 - LOC_Os03g10120	0	no
	2 - 4	HB017H11.2 - HD052B14.1	415	yes	LOC_Os03g10120 - LOC_Os03g10140	9.6	yes
	4 - 7	HD052B14.1 - HD030B2.1	387	yes	LOC_Os03g10140 - LOC_Os03g10150	13.5	no
13938	1a - 2	HB112C5.1 - HB112C5.2	83.2395	yes	LOC_Os03g22110 - LOC_Os03g22120	4.9	no
	2 - 3	HB112C5.2 - HI084B17.1	336.649	yes	LOC_Os03g22120 - LOC_Os03g22140	9	yes
	3 - 4	HI084B17.1 - HB045O18.1	228.673	yes	LOC_Os03g22140 - LOC_Os03g22160	3.7	no
	4 - 5	HB045O18.1 - HB045O18.2	67.054	yes	LOC_Os03g22160 - LOC_Os03g22180	9.4	no
	5 - 6	HB045O18.2 - HB045O18.3	0.643	no	LOC_Os03g22180 - LOC_Os03g22190	0.6	no
	6 -7	HB045O18.3 - BB057G21.1	249.694	yes	LOC_Os03g22190 - LOC_Os03g22200	3	no
	7 - 11	BB057G21.1 - HD080J4.2	77	yes	LOC_Os03g22200 - LOC_Os03g22270	32.5	yes
3466	1 - 2	HI076D21.1 - RI118L1.1	232.452	yes	LOC_Os03g08850 - LOC_Os03g08840	8.8	no
	2 - 3	RI118L1.1 - RI118L1.2	3.2975	no	LOC_Os03g08840 - LOC_Os03g08830	4.5	no
	3 - 4	RI118L1.2 - RI118L1.3	19.24	yes	LOC_Os03g08830 - LOC_Os03g08820	1.9	no
	4 - 5	RI118L1.3 - RI118L1.4	3.884	no	LOC_Os03g08820 - LOC_Os03g08810	2.7	no
	5 - 8	RI118L1.4 - RI118L1.5	5	no	LOC_Os03g08810 - LOC_Os03g08790	0.9	no
	8 - 9	RI118L1.5 - RI014K19.1	106.656	yes	LOC_Os03g08790 - LOC_Os03g08770	4.7	no
	9 - 11	RI014K19.1 - HD076L8.1	105.901	yes	LOC_Os03g08770 - LOC_Os03g08754	7.1	no
	11 - 12	HD076L8.1 - HD076L8.2	1	no	LOC_Os03g08754 - LOC_Os03g08740	0.9	no
	12 - 14	HD076L8.2 - HB033C16.1	76.286	yes	LOC_Os03g08740 - LOC_Os03g08730	12.5	no
	14 - 15	HB033C16.1 - HB033C16.2	6	no	LOC_Os03g08730 - LOC_Os03g08720	2.6	no
6274	1 - 2	RI035H17.1 - RI035H17.2	112.97	yes	LOC_Os04g20230 - LOC_Os04g20260	15.1	yes
	2 - 4	RI035H17.2 - HI097B3.2	33	yes	LOC_Os04g20260 - LOC_Os04g20270	5.2	no
	10 - 11	RI064I24.1 - RI064I24.2	2.719	no	LOC_Os07g49530 - LOC_Os07g49520	0.9	no
	11 - 12	RI064I24.2 -RI064I24.3	4.017	no	LOC_Os07g49520 - LOC_Os07g49510	0.5	no
4985	1 - 2	HI138K16.1 - HD065I16.1	159.971	yes	LOC_Os07g02200 - LOC_Os07g02210	2.2	no
	2 - 6	HD065I16.1 - HI001N5.1	192	yes	LOC_Os07g02210 - LOC_Os07g02280	37.4	no
	6 - 7	HI001N5.1 - HI001N5.2	1.5215	no	LOC_Os07g02280 - LOC_Os07g02290	4.5	no
	7 - 8	HI001N5.2 - HD056A13.1	225.327	yes	LOC_Os07g02290 - LOC_Os07g02300	0.5	no
	8 - 10	HD056A13.1 - HI137N13.1	899.808	yes	LOC_Os07g02300 - LOC_Os07g02350	35	yes
	10 - 11c	HI137N13.1 - HB103G7.1	324.846	yes	LOC_Os07g02350 - LOC_Os07g02440	32.9	no
	11c - 13	HB103G7.1- HB103G7.2	24.696	yes	LOC_Os07g02440 - LOC_Os07g02460	4.8	no
5622	1 - 2	RI021B13.1 - RI021B13.2	4	no	LOC_Os04g44700 - LOC_Os04g44710	2.9	no
	2 - 3	RI021B13.2 - RI030P8.1	4.169	no	LOC_Os04g44710 - LOC_Os04g44740	9.6	no
	3 - 4	RI030P8.1 - HD129P9.1	287.322	yes	LOC_Os04g44740 - LOC_Os04g44750	0	no
	4 - 5	HD129P9.1 - HD129P9.2	0.9005	no	LOC_Os04g44750 - LOC_Os04g44760	1.2	no
	5 - 6	HD129P9.2 - HD129P9.3	0.8565	no	LOC_Os04g44760 - LOC_Os04g44770	0.5	no
	6 - 7	HD129P9.3 - HD004O3.1	148.133	yes	LOC_Os04g44770 - LOC_Os04g44780	2	no
	7 - 10	HD004O3.1 - HB017F12.2	155	yes	LOC_Os04g44780 - LOC_Os04g44790	0.9	no
	10 - 11	HB017F12.2 - HB017F12.3	0.704	no	LOC_Os04g44790 - LOC_Os04g44800	0.7	no
	11 - 12	HB017F12.3 - HB017F12.4	0	no	LOC_Os04g44800 - LOC_Os04g44810	0.1	no
	12 - 13	HB017F12.4 - HB017F12.5	0.7125	no	LOC_Os04g44810 - LOC_Os04g44820	0.8	no
	13 - 14	HB017F12.5 - RI076G71.1	106.956	yes	LOC_Os04g44820 - LOC_Os04g44830	5	no
	14 - 15	RI076G71.1 - RI076G71.2	3.644	no	LOC_Os04g44830 - LOC_Os04g44840	0.3	no
	15 - 17	RI076G71.2 - HD019J12.2	94	yes	LOC_Os04g44840 - LOC_Os04g44850	6	no
	17 - 18	HD019J12.2 - HD026N16.1	97.5375	yes	LOC_Os04g44850 - LOC_Os04g44870	3.9	no
5080	3 - 7	RI003L21.2 - HB031G10.2	157	yes	LOC_Os11g03484 - LOC_Os11g03450	2.5	no
	7 - 11	HB031G10.2 - HI099J8.1	321	yes	LOC_Os11g03450 - LOC_Os11g03440	5.9	no
	11 - 12	HI099J8.1 - HI099J8.2	17	no	LOC_Os11g03440 - LOC_Os11g03430	8.5	no
14250	2 - 4a	HI100N12.1 - HI100N12.3	16	yes	LOC_Os01g06660 - LOC_Os01g06640	5.4	yes
